# Supplementary material for: Diversity in the intrinsic apoptosis pathway of nematodes
Source: Commun Biol. 2020 Aug 28;3:478. doi: 10.1038/s42003-020-01208-5 (PMC7456325; doi:10.1038/s42003-020-01208-5)
Supplement: Supplementary file 3 — Supplementary Data 1 [file 42003_2020_1208_MOESM3_ESM.xlsx]

## Sheet: Supplementary Table 1
Supplementary Table 1: Summary of the species selected for analysis selected from the WormBase:Parasite and ENSEMBL Metazoa websites.
Species	Genome identifier in database	Group	Nematode clade	Free-living/Parasites definitive host	Database
Plectus sambesii	plectus_sambesii_prjna390260	Nematoda	C	Free-living	WormBase
Romanomermis culicivorax	romanomermis_culicivorax_prjeb1358	Nematoda	I	Parasitic: Invertebrate	WormBase
Soboliphyme baturini	soboliphyme_baturini_prjeb516	Nematoda	I	Parasitic: Vertebrate	WormBase
Trichinella britovi	trichinella_britovi_prjna257433	Nematoda	I	Parasitic: Vertebrate	WormBase
Trichinella murrelli	trichinella_murrelli_prjna257433	Nematoda	I	Parasitic: Vertebrate	WormBase
Trichinella nativa	trichinella_nativa_prjna179527	Nematoda	I	Parasitic: Vertebrate	WormBase
Trichinella nelsoni	trichinella_nelsoni_prjna257433	Nematoda	I	Parasitic: Vertebrate	WormBase
Trichinella papuae	trichinella_papuae_prjna257433	Nematoda	I	Parasitic: Vertebrate	WormBase
Trichinella patagoniensis	trichinella_patagoniensis_prjna257433	Nematoda	I	Parasitic: Vertebrate	WormBase
Trichinella spiralis	trichinella_spiralis_prjna12603; trichinella_spiralis_prjna257433; Trichinella_spiralis.Tspiralis1.pep.all.fa	Nematoda	I	Parasitic: Vertebrate	WormBase; ENSEMBL Metazoa
Trichinella t6	trichinella_t6_prjna257433	Nematoda	I	Parasitic: Vertebrate	WormBase
Trichinella t8	trichinella_t8_prjna257433	Nematoda	I	Parasitic: Vertebrate	WormBase
Trichinella t9	trichinella_t9_prjna257433	Nematoda	I	Parasitic: Vertebrate	WormBase
Trichinella zimbabwensis	trichinella_zimbabwensis_prjna257433	Nematoda	I	Parasitic: Vertebrate	WormBase
Trichuris muris	trichuris_muris_prjeb126	Nematoda	I	Parasitic: Vertebrate	WormBase
Trichuris suis	trichuris_suis_prjna179528;trichuris_suis_prjna208415:trichuris_suis_prjna208416	Nematoda	I	Parasitic: Vertebrate	WormBase
Trichuris trichiura	trichuris_trichiura_prjeb535	Nematoda	I	Parasitic: Vertebrate	WormBase
Xiphinema index	Not applicable	Nematoda	I	Parasitic: Plant	Furlanetto et al, (2005) Nematology 7: 95-104.
Acanthocheilonema viteae	acanthocheilonema_viteae_prjeb4306	Nematoda	III	Parasitic: Vertebrate	WormBase
Anisakis simplex	anisakis_simplex_prjeb496	Nematoda	III	Parasitic: Vertebrate	WormBase
Ascaris lumbricoides	ascaris_lumbricoides_prjeb4950	Nematoda	III	Parasitic: Vertebrate	WormBase
Ascaris suum	ascaris_suum_prjna62057; ascaris_suum_prjna80881	Nematoda	III	Parasitic: Vertebrate	WormBase
Brugia malayi	brugia_malayi_prjna10729; Brugia_malayi.Bmal-4.0.pep.all.fa	Nematoda	III	Parasitic: Vertebrate	WormBase; ENSEMBL Metazoa
Brugia pahangi	brugia_pahangi_prjeb497	Nematoda	III	Parasitic: Vertebrate	WormBase
Brugia timori	brugia_timori_prjeb4663	Nematoda	III	Parasitic: Vertebrate	WormBase
Dirofilaria immitis	dirofilaria_immitis_prjeb1797	Nematoda	III	Parasitic: Vertebrate	WormBase
Dracunculus medinensis	dracunculus_medinensis_prjeb500	Nematoda	III	Parasitic: Vertebrate	WormBase
Elaeophora elaphi	elaeophora_elaphi_prjeb502	Nematoda	III	Parasitic: Vertebrate	WormBase
Enterobius vermicularis	enterobius_vermicularis_prjeb503	Nematoda	III	Parasitic: Vertebrate	WormBase
Litomosoides sigmodontis	litomosoides_sigmodontis_prjeb3075	Nematoda	III	Parasitic: Vertebrate	WormBase
Loa loa	loa_loa_prjna246086; loa_loa_prjna60051;Loa_loa.Loa_loa_V3.pep.all.fa	Nematoda	III	Parasitic: Vertebrate	WormBase; ENSEMBL Metazoa
Onchocerca flexuosa	onchocerca_flexuosa_prjeb512	Nematoda	III	Parasitic: Vertebrate	WormBase
Onchocerca ochengi	onchocerca_ochengi_prjeb1204; onchocerca_ochengi_prjeb1809	Nematoda	III	Parasitic: Vertebrate	WormBase
Onchocerca volvulus	onchocerca_volvulus_prjeb513; Onchocerca_volvulus.ASM49940v2.pep.all.fa	Nematoda	III	Parasitic: Vertebrate	WormBase; ENSEMBL Metazoa
Parascaris univalens	parascaris_univalens_prjna386823	Nematoda	III	Parasitic: Vertebrate	WormBase
Syphacia muris	syphacia_muris_prjeb524	Nematoda	III	Parasitic: Vertebrate	WormBase
Thelazia callipaeda	thelazia_callipaeda_prjeb1205	Nematoda	III	Parasitic: Vertebrate	WormBase
Toxocara canis	toxocara_canis_prjeb533; toxocara_canis_prjna248777	Nematoda	III	Parasitic: Vertebrate	WormBase
Wuchereria bancrofti	wuchereria_bancrofti_prjna275548	Nematoda	III	Parasitic: Vertebrate	WormBase
Acrobeloides nanus	acrobeloides_nanus_prjeb26554	Nematoda	IV	Free-living	WormBase
Globodera rostochiensis	globodera_rostochiensis.PRJEB13504.WBPS12	Nematoda	IV	Parasitic: Plant	WormBase
Meloidogyne arenaria	meloidogyne_arenaria.PRJEB8714.WBPS12	Nematoda	IV	Parasitic: Plant	WormBase
Meloidogyne floridensis	meloidogyne_floridensis.PRJEB6016.WBPS12	Nematoda	IV	Parasitic: Plant	WormBase
Meloidogyne graminicola	meloidogyne_graminicola.PRJNA411966.WBPS12	Nematoda	IV	Parasitic: Plant	WormBase
Meloidogyne javanica	meloidogyne_javanica.PRJEB8714.WBPS12	Nematoda	IV	Parasitic: Plant	WormBase
Steinernema carpocapsae	steinernema_carpocapsae_prjna202318	Nematoda	IV	Parasitic: Invertebrate	WormBase
Steinernema feltiae	steinernema_feltiae_prjna204661	Nematoda	IV	Parasitic: Invertebrate	WormBase
Steinernema glaseri	steinernema_glaseri_prjna204943	Nematoda	IV	Parasitic: Invertebrate	WormBase
Steinernema scapterisci	steinernema_scapterisci_prjna204942	Nematoda	IV	Parasitic: Invertebrate	WormBase
Strongyloides ratti	Strongyloides_ratti.S_ratti_ED321_v5_0_4.pep.all.fa	Nematoda	IV	Parasitic: Vertebrate	ENSEMBL Metazoa
Ancylostoma caninum	ancylostoma_caninum_prjna72585	Nematoda	V	Parasitic: Vertebrate	WormBase
Ancylostoma ceylanicum	ancylostoma_ceylanicum_prjna231479	Nematoda	V	Parasitic: Vertebrate	WormBase
Ancylostoma duodenale	ancylostoma_duodenale_prjna72581	Nematoda	V	Parasitic: Vertebrate	WormBase
Angiostrongylus cantonensis	angiostrongylus_cantonensis_prjeb493	Nematoda	V	Parasitic: Vertebrate	WormBase
Angiostrongylus costaricensis	angiostrongylus_costaricensis_prjeb494	Nematoda	V	Parasitic: Vertebrate	WormBase
Caenorhabditis angaria	caenorhabditis_angaria_prjna51225	Nematoda	V	Free-living	WormBase
Caenorhabditis brenneri	caenorhabditis_brenneri_prjna20035;Caenorhabditis_brenneri.C_brenneri-6.0.1b.pep.all.fa	Nematoda	V	Free-living	WormBase; ENSEMBL Metazoa
Caenorhabditis briggsae	caenorhabditis_briggsae_prjna10731;Caenorhabditis_briggsae.CB4.pep.all.fa	Nematoda	V	Free-living	WormBase; ENSEMBL Metazoa
Caenorhabditis elegans	caenorhabditis_elegans_prjna13758; Caenorhabditis_elegans.WBcel235.pep.all.fa	Nematoda	V	Free-living	WormBase; ENSEMBL Metazoa
Caenorhabditis sp.	Caenorhabditis sp.	Nematoda	V	Free-living	NCBI
Caenorhabditis japonica	Caenorhabditis_japonica.C_japonica-7.0.1.pep.all.fa	Nematoda	V	Free-living	ENSEMBL Metazoa
Caenorhabditis latens	caenorhabditis_latens_prjna248912	Nematoda	V	Free-living	WormBase
Caenorhabditis nigoni	caenorhabditis_nigoni_prjna384657	Nematoda	V	Free-living	WormBase
Caenorhabditis remanei	caenorhabditis_remanei_prjna248909, prjna248911, prjna53967,C_remanei-15.0.1.pep.all.fa	Nematoda	V	Free-living	WormBase; ENSEMBL Metazoa
Caenorhabditis sinica	caenorhabditis_sinica_prjna194557	Nematoda	V	Free-living	WormBase
Caenorhabditis sp34	caenorhabditis_sp34_prjdb5687	Nematoda	V	Free-living	WormBase
Caenorhabditis tropicalis	caenorhabditis_tropicalis_prjna53597	Nematoda	V	Free-living	WormBase
Dictyocaulus filaria	Dictyocaulus filaria	Nematoda	V	Parasitic: Vertebrate	Mangiola, S. et al., (2013) Biotechnol Adv 31: 1109-1119
Dictyocaulus viviparus	dictyocaulus_viviparus_prjeb5116; dictyocaulus_viviparus_prjna72587	Nematoda	V	Parasitic: Vertebrate	WormBase
Diploscapter coronatus	diploscapter_coronatus_prjdb3143	Nematoda	V	Free-living	WormBase
Diploscapter pachys	diploscapter_pachys_prjna280107	Nematoda	V	Free-living	WormBase
Haemonchus contortus	haemonchus_contortus_prjeb506; haemonchus_contortus_prjna205202	Nematoda	V	Parasitic: Vertebrate	WormBase
Haemonchus placei	haemonchus_placei_prjeb509	Nematoda	V	Parasitic: Vertebrate	WormBase
Heligmosomoides polygyrus	heligmosomoides_polygyrus_prjeb1203; heligmosomoides_polygyrus_prjeb15396	Nematoda	V	Parasitic: Vertebrate	WormBase
Nippostrongylus brasiliensis	nippostrongylus_brasiliensis_prjeb511	Nematoda	V	Parasitic: Vertebrate	WormBase
Oesophagostomum dentatum	oesophagostomum_dentatum_prjna72579	Nematoda	V	Parasitic: Vertebrate	WormBase
Oscheius tipulae	oscheius_tipulae_prjeb15512	Nematoda	V	Free-living	WormBase
Pristionchus exspectatus	pristionchus_exspectatus_prjeb6009	Nematoda	V	Free-living	WormBase
Pristionchus pacificus	pristionchus_pacificus_prjna12644; Pristionchus_pacificus.P_pacificus-5.0.pep.all.fa	Nematoda	V	Free-living	WormBase; ENSEMBL Metazoa
Strongylus vulgaris	strongylus_vulgaris_prjeb531	Nematoda	V	Parasitic: Vertebrate	WormBase
Teladorsagia circumcincta	teladorsagia_circumcincta_prjna72569	Nematoda	V	Parasitic: Vertebrate	WormBase
Trichostrongylus colubriformis	T_colubriformis	Nematoda	V	Parasitic: Vertebrate	Mangiola, S. et al., (2013) Biotechnol Adv 31: 1109-1119
Ditylenchus destructor	ditylenchus_destructor.PRJNA312427.WBPS12	Nematoda	IV	Parasitic: Plant	WormBase
Heterorhabditis bacteriophora	heterorhabditis_bacteriophora.PRJNA13977.WBPS12	Nematoda	V	Free-living	WormBase
Panagrellus redivivus	panagrellus_redivivus.PRJNA186477.WBPS12	Nematoda	IV	Free-living	WormBase
Parastrongyloides trichosuri	parastrongyloides_trichosuri.PRJEB515.WBPS12	Nematoda	IV	Parasitic: Vertebrate	WormBase
Rhabditophanes kr3021	rhabditophanes_kr3021.PRJEB1297.WBPS12	Nematoda	IV	Free-living	WormBase
Strongyloides papillosus	strongyloides_papillosus.PRJEB525.WBPS12	Nematoda	IV	Parasitic: Vertebrate	WormBase
Strongyloides stercoralis	strongyloides_stercoralis.PRJEB528.WBPS12	Nematoda	IV	Parasitic: Vertebrate	WormBase
Strongyloides venezuelensis	strongyloides_venezuelensis.PRJEB530.WBPS12	Nematoda	IV	Parasitic: Vertebrate	WormBase
Xenopus tropicalis	Xenopus_tropicalis.JGI_4.2.pep.all.fa	Amphibian	N/A	Free-living	ENSEMBL Metazoa
Helobdella robusta	Helobdella_robusta.Helro1.pep.all.fa	Annelida	N/A	Free-living	ENSEMBL Metazoa
Gallus gallus	Gallus_gallus.Gallus_gallus-5.0.pep.all.fa	Avian	N/A	Free-living	ENSEMBL Metazoa
Sarcoptes scabiei	Sarcoptes_scabiei.SscaA1.pep.all.fa	Chelicerata	N/A	Parasitic: Vertebrate	ENSEMBL Metazoa
Homo sapiens	Homo_sapiens.GRCh38.pep.all.fa	Chordata	N/A	Free-living	ENSEMBL Metazoa
Mus musculus	Mus_musculus.GRCm38.pep.all.fa	Chordata	N/A	Free-living	ENSEMBL Metazoa
Danio rerio	Danio_rerio.GRCz11.pep.all.fa	Chordata (fish)	N/A	Free-living	ENSEMBL Metazoa
Eptatretus burgeri	Eptatretus_burgeri.Eburgeri_3.2.pep.all.fa	Chordata (hagfish)	N/A	Free-living	ENSEMBL Metazoa
Nematostella vectensis	Nematostella_vectensis.ASM20922v1.pep.all.fa	Cnidaria	N/A	Free-living	ENSEMBL Metazoa
Daphnia pulex	Daphnia_pulex.V1.0.pep.all.fa	Crustacea	N/A	Free-living	ENSEMBL Metazoa
Mnemiopsis leidyi	Mnemiopsis_leidyi.MneLei_Aug2011.pep.all.fa	Ctenophora	N/A	Free-living	ENSEMBL Metazoa
Aedes aegypti	Aedes_aegypti.AaegL3.pep.all.fa	Diptera	N/A	Parasitic: Vertebrate	ENSEMBL Metazoa
Drosophila melanogaster	Drosophila_melanogaster.BDGP6.pep.all.fa	Diptera	N/A	Free-living	ENSEMBL Metazoa
Strongylocentrotus purpuratus	Strongylocentrotus_purpuratus.Spur_3.1.pep.all.fa	Echinodermata	N/A	Free-living	ENSEMBL Metazoa
Apis mellifera	Apis_mellifera.Amel_4.5.pep.all.fa	Hymenoptera	N/A	Free-living	ENSEMBL Metazoa
Bombyx mori	Bombyx_mori.ASM15162v1.pep.all.fa	Lepidoptera	N/A	Free-living	ENSEMBL Metazoa
Crassostrea gigas	Crassostrea_gigas.oyster_v9.pep.all.fa	Mollusca	N/A	Free-living	ENSEMBL Metazoa
Trichoplax adhaerens	Trichoplax_adhaerens.ASM15027v1.pep.all.fa	Placozoa	N/A	Free-living	ENSEMBL Metazoa
Schistosoma mansoni	Schistosoma_mansoni.ASM23792v2.pep.all.fa	Platyhelminthes	N/A	Parasitic: Vertebrate	ENSEMBL Metazoa
Amphimedon queenslandica	Amphimedon_queenslandica.Aqu1.pep.all.fa	Porifera	N/A	Free-living	ENSEMBL Metazoa
Adineta vaga	Adineta_vaga.AMS_PRJEB1171_v1.pep.all.fa	Rotifera	N/A	Free-living	ENSEMBL Metazoa
Ciona intestinalis	Ciona_intestinalis.KH.pep.all.fa	Tunicata	N/A	Free-living	ENSEMBL Metazoa
Saccharomyces cerevisiae	Saccharomyces_cerevisiae.R64-1-1.pep.all.fa	Yeast	N/A	Free-living	ENSEMBL Metazoa
