# Supplementary material for: Diversity in the intrinsic apoptosis pathway of nematodes
Source: Commun Biol. 2020 Aug 28;3:478. doi: 10.1038/s42003-020-01208-5 (PMC7456325; doi:10.1038/s42003-020-01208-5)
Supplement: Supplementary file 4 — Supplementary Data 2 [file 42003_2020_1208_MOESM4_ESM.xlsx]

## Sheet: Supplementary Table 2
Supplementary Table 2: IDs and accession numbers for all BCL-2 sequences used in the analysis.
Sequence ID	Species	Database	Protein accession number	Phylum	Taxonomic group
BCL_00244	Acanthocheilonema viteae	acanthocheilonema_viteae_prjeb4306	nAv.1.0.1.g05327	Nematoda	Ecdysozoa
BCL_00251	Acanthocheilonema viteae	acanthocheilonema_viteae_prjeb4306	nAv.1.0.1.g05326	Nematoda	Ecdysozoa
BCL_00001	Adineta vaga	Adineta_vaga.AMS_PRJEB1171_v1	GSADVT00001679001	Rotifera	Lophotrochozoa
BCL_00002	Adineta vaga	Adineta_vaga.AMS_PRJEB1171_v1	GSADVT00020536001	Rotifera	Lophotrochozoa
BCL_00006	Aedes aegypti	Aedes_aegypti.AaegL3	AAEL001521-PA	Arthropoda	Ecdysozoa
BCL_00007	Aedes aegypti	Aedes_aegypti.AaegL3	AAEL001515-PA	Arthropoda	Ecdysozoa
BCL_00008	Amphimedon queenslandica	Amphimedon_queenslandica.Aqu1	Aqu2.1.41537_001	Porifera	Porifera
BCL_00009	Amphimedon queenslandica	Amphimedon_queenslandica.Aqu1	Aqu2.1.24557_001	Porifera	Porifera
BCL_00010	Amphimedon queenslandica	Amphimedon_queenslandica.Aqu1	Aqu2.1.28273_001	Porifera	Porifera
BCL_00011	Amphimedon queenslandica	Amphimedon_queenslandica.Aqu1	Aqu2.1.41536_001	Porifera	Porifera
BCL_00364	Amphimedon queenslandica	Amphimedon_queenslandica	I1FWY2_AMPQE	Porifera	Porifera
BCL_00204	Ancylostoma caninum	ancylostoma_caninum_prjna72585	ANCCAN_03779	Nematoda	Ecdysozoa
BCL_00361	Ancylostoma ceylanicum	Bcl_Ancce	EPB77945.1	Nematoda	Ecdysozoa
BCL_00196	Ancylostoma duodenale	ancylostoma_duodenale_prjna72581	ANCDUO_16938	Nematoda	Ecdysozoa
BCL_00215	Angiostrongylus cantonensis	angiostrongylus_cantonensis_prjeb493	ACAC_0000786901	Nematoda	Ecdysozoa
BCL_00195	Anisakis simplex	anisakis_simplex_prjeb496	ASIM_0001721901	Nematoda	Ecdysozoa
BCL_00014	Apis mellifera	Apis_mellifera.Amel_4.5	GB49154-PA	Arthropoda	Ecdysozoa
BCL_00015	Apis mellifera	Apis_mellifera.Amel_4.5	GB41042-PA	Arthropoda	Ecdysozoa
BCL_00376	Arion vulgaris	Arion vulgaris	A0A0B6YFF8_ARIVU	Mollusca	Lophotrochozoa
BCL_00377	Arion vulgaris	Arion vulgaris	A0A0B7BHZ5_ARVUL	Mollusca	Lophotrochozoa
BCL_00206	Ascaris lumbricoides	ascaris_lumbricoides_prjeb4950	ALUE_0001545301	Nematoda	Ecdysozoa
BCL_00220	Ascaris suum	ascaris_suum_prjna62057	AgR017_g161	Nematoda	Ecdysozoa
BCL_00379	Biomphalaria glabrata	Biomphalaria glabrata	A0A182YU15_BIOGL	Mollusca	Lophotrochozoa
BCL_00016	Brugia malayi	Brugia_malayi.Bmal-4.0	Bm5640	Nematoda	Ecdysozoa
BCL_00017	Brugia malayi	Brugia_malayi.Bmal-4.0	Bm14668	Nematoda	Ecdysozoa
BCL_00209a	Brugia pahangi	brugia_pahangi_prjeb497	BPAG_0001210401	Nematoda	Ecdysozoa
BCL_00209b	Brugia pahangi	brugia_pahangi_prjeb497	BPAG_0001210401	Nematoda	Ecdysozoa
BCL_00337	Brugia timori	B_timori_C	A0A0R3QMM0_9BILA	Nematoda	Ecdysozoa
BCL_00336	Brugia timori	B_timori_N	A0A0R3QMM0_9BILA	Nematoda	Ecdysozoa
BCL_00218	Caenorhabditis angaria	caenorhabditis_angaria_prjna51225	Cang_2012_03_13_00245.g7795	Nematoda	Ecdysozoa
BCL_00217	Caenorhabditis brenneri	caenorhabditis_brenneri_prjna20035	WBGene00219366	Nematoda	Ecdysozoa
BCL_00018	Caenorhabditis briggsae	Caenorhabditis_briggsae.CB4	CBG24606	Nematoda	Ecdysozoa
BCL_00343	Caenorhabditis sp.	Caenorhabditis sp.	N/A	Nematoda	Ecdysozoa
BCL_00292	Caenorhabditis elegans	caenorhabditis_elegans_prjna13758	WBGene00000423_ced-9	Nematoda	Ecdysozoa
BCL_00213	Caenorhabditis nigoni	caenorhabditis_nigoni_prjna384657	Cni-ced-9	Nematoda	Ecdysozoa
BCL_00191	Caenorhabditis sinica	caenorhabditis_sinica_prjna194557	Csp5_scaffold_00332.g9574	Nematoda	Ecdysozoa
BCL_00208	Caenorhabditis tropicalis	caenorhabditis_tropicalis_prjna53597	Csp11.Scaffold628.g7399	Nematoda	Ecdysozoa
BCL_00375	Capitella teleta	Capitella teleta	R7TIZ4_CAPTE	Annelida	Lophotrochozoa
BCL_00019	Ciona intestinalis	Ciona_intestinalis.KH	ENSCINP00000024813.2	Chordata	Deuterostomata
BCL_00020	Ciona intestinalis	Ciona_intestinalis.KH	ENSCINP00000000654.3	Chordata	Deuterostomata
BCL_00021	Ciona intestinalis	Ciona_intestinalis.KH	ENSCINP00000019812.3	Chordata	Deuterostomata
BCL_00023	Crassostrea gigas	Crassostrea_gigas.oyster_v9	EKC19322	Mollusca	Lophotrochozoa
BCL_00024	Crassostrea gigas	Crassostrea_gigas.oyster_v9	EKC20695	Mollusca	Lophotrochozoa
BCL_00025	Crassostrea gigas	Crassostrea_gigas.oyster_v9	EKC30554	Mollusca	Lophotrochozoa
BCL_00027	Crassostrea gigas	Crassostrea_gigas.oyster_v9	EKC42310	Mollusca	Lophotrochozoa
BCL_00028	Crassostrea gigas	Crassostrea_gigas.oyster_v9	EKC18663	Mollusca	Lophotrochozoa
BCL_00029	Danio rerio	Danio_rerio.GRCz11	ENSDARP00000027919.6	Chordata	Deuterostomata
BCL_00031	Danio rerio	Danio_rerio.GRCz11	ENSDARP00000124838.2	Chordata	Deuterostomata
BCL_00032	Danio rerio	Danio_rerio.GRCz11	ENSDARP00000120749.2	Chordata	Deuterostomata
BCL_00033	Danio rerio	Danio_rerio.GRCz11	ENSDARP00000023687.7	Chordata	Deuterostomata
BCL_00034	Danio rerio	Danio_rerio.GRCz11	ENSDARP00000108208.2	Chordata	Deuterostomata
BCL_00035	Danio rerio	Danio_rerio.GRCz11	ENSDARP00000139602.1	Chordata	Deuterostomata
BCL_00036	Danio rerio	Danio_rerio.GRCz11	ENSDARP00000141657.2	Chordata	Deuterostomata
BCL_00038	Danio rerio	Danio_rerio.GRCz11	ENSDARP00000098601.3	Chordata	Deuterostomata
BCL_00039	Danio rerio	Danio_rerio.GRCz11	ENSDARP00000124404.1	Chordata	Deuterostomata
BCL_00040	Danio rerio	Danio_rerio.GRCz11	ENSDARP00000123352.1	Chordata	Deuterostomata
BCL_00041	Danio rerio	Danio_rerio.GRCz11	ENSDARP00000151605.1	Chordata	Deuterostomata
BCL_00043	Danio rerio	Danio_rerio.GRCz11	ENSDARP00000040899.6	Chordata	Deuterostomata
BCL_00044	Danio rerio	Danio_rerio.GRCz11	ENSDARP00000126185.1	Chordata	Deuterostomata
BCL_00046	Daphnia pulex	Daphnia_pulex.V1.0	EFX88872	Crustacea	Ecdysozoa
BCL_00047	Daphnia pulex	Daphnia_pulex.V1.0	EFX86309	Crustacea	Ecdysozoa
BCL_00359	Dictyocaulus filaria	Dictyocaulus filaria	Dfil17653233	Nematoda	Ecdysozoa
BCL_00358	Dictyocaulus viviparus	D_vivparus	KJH48938.1|	Nematoda	Ecdysozoa
BCL_00347	Dirofilaria immitis	K31_D_immitis	K31	Nematoda	Ecdysozoa
BCL_00348	Dirofilaria immitis	K43_D_immitis	K43	Nematoda	Ecdysozoa
BCL_00210	Dracunculus medinensis	dracunculus_medinensis_prjeb500	DME_0000043001	Nematoda	Ecdysozoa
BCL_00048	Drosophila melanogaster	Drosophila_melanogaster.BDGP6	FBpp0087182	Arthropoda	Ecdysozoa
BCL_00049	Drosophila melanogaster	Drosophila_melanogaster.BDGP6	FBpp0085443	Arthropoda	Ecdysozoa
BCL_00339	Elaeophora elaphi c	E_elaphi_C	A0A0R3S0K5_9BILA	Nematoda	Ecdysozoa
BCL_00338	Elaeophora elaphi n	E_elaphi_N	A0A0R3S0K5_9BILA	Nematoda	Ecdysozoa
BCL_00253	Enterobius vermicularis	enterobius_vermicularis_prjeb503	EVEC_0000231101	Nematoda	Ecdysozoa
BCL_00051	Eptatretus burgeri	Eptatretus_burgeri.Eburgeri_3.2	ENSEBUP00000003282.1	Chordata	Deuterostomata
BCL_00053	Eptatretus burgeri	Eptatretus_burgeri.Eburgeri_3.2	ENSEBUP00000022387.1	Chordata	Deuterostomata
BCL_00054	Eptatretus burgeri	Eptatretus_burgeri.Eburgeri_3.2	ENSEBUP00000005075.1	Chordata	Deuterostomata
BCL_00057	Eptatretus burgeri	Eptatretus_burgeri.Eburgeri_3.2	ENSEBUP00000014561.1	Chordata	Deuterostomata
BCL_00058	Eptatretus burgeri	Eptatretus_burgeri.Eburgeri_3.2	ENSEBUP00000019353.1	Chordata	Deuterostomata
BCL_00060	Eptatretus burgeri	Eptatretus_burgeri.Eburgeri_3.2	ENSEBUP00000010211.1	Chordata	Deuterostomata
BCL_00061	Eptatretus burgeri	Eptatretus_burgeri.Eburgeri_3.2	ENSEBUP00000022065.1	Chordata	Deuterostomata
BCL_00062	Eptatretus burgeri	Eptatretus_burgeri.Eburgeri_3.2	ENSEBUP00000020968.1	Chordata	Deuterostomata
BCL_00065	Gallus gallus	Gallus_gallus.Gallus_gallus-5.0	ENSGALP00000054103.1	Chordata	Deuterostomata
BCL_00068	Gallus gallus	Gallus_gallus.Gallus_gallus-5.0	ENSGALP00000061728.1	Chordata	Deuterostomata
BCL_00070	Gallus gallus	Gallus_gallus.Gallus_gallus-5.0	ENSGALP00000055311.1	Chordata	Deuterostomata
BCL_00071	Gallus gallus	Gallus_gallus.Gallus_gallus-5.0	ENSGALP00000060382.1	Chordata	Deuterostomata
BCL_00073	Gallus gallus	Gallus_gallus.Gallus_gallus-5.0	ENSGALP00000009257.4	Chordata	Deuterostomata
BCL_00074	Gallus gallus	Gallus_gallus.Gallus_gallus-5.0	ENSGALP00000053183.1	Chordata	Deuterostomata
BCL_00075	Gallus gallus	Gallus_gallus.Gallus_gallus-5.0	ENSGALP00000010509.2	Chordata	Deuterostomata
BCL_00077	Gallus gallus	Gallus_gallus.Gallus_gallus-5.0	ENSGALP00000021251.5	Chordata	Deuterostomata
BCL_00366	Geodia cydonium	Geodia cydonium	Q967D2	Porifera	Porifera
BCL_00357	Haemonchus contortus	H_contortus	CDJ98333.1	Nematoda	Ecdysozoa
BCL_00235	Haemonchus placei	haemonchus_placei_prjeb509	HPLM_0001500101	Nematoda	Ecdysozoa
BCL_00250	Heligmosomoides polygyrus	heligmosomoides_polygyrus_prjeb15396	HPOL_0000258301	Nematoda	Ecdysozoa
BCL_00078	Helobdella robusta	Helobdella_robusta.Helro1	HelroP185432	Annelida	Lophotrochozoa
BCL_00079	Helobdella robusta	Helobdella_robusta.Helro1	HelroP79940	Annelida	Lophotrochozoa
BCL_00081	Helobdella robusta	Helobdella_robusta.Helro1	HelroP183772	Annelida	Lophotrochozoa
BCL_00083	Helobdella robusta	Helobdella_robusta.Helro1	HelroP188428	Annelida	Lophotrochozoa
BCL_00085	Helobdella robusta	Helobdella_robusta.Helro1	HelroP188139	Annelida	Lophotrochozoa
BCL_00086	Helobdella robusta	Helobdella_robusta.Helro1	HelroP194205	Annelida	Lophotrochozoa
BCL_00090	Homo sapiens	Homo_sapiens.GRCh38	ENSP00000406203.1	Chordata	Deuterostomata
BCL_00094	Homo sapiens	Homo_sapiens.GRCh38	ENSP00000329623.3	Chordata	Deuterostomata
BCL_00097	Homo sapiens	Homo_sapiens.GRCh38	ENSP00000451701.1	Chordata	Deuterostomata
BCL_00101	Homo sapiens	Homo_sapiens.GRCh38	ENSP00000353878.6	Chordata	Deuterostomata
BCL_00104	Homo sapiens	Homo_sapiens.GRCh38	ENSP00000375744.4	Chordata	Deuterostomata
BCL_00108	Homo sapiens	Homo_sapiens.GRCh38	ENSP00000477624.1	Chordata	Deuterostomata
BCL_00109	Homo sapiens	Homo_sapiens.GRCh38	ENSP00000335250.6	Chordata	Deuterostomata
BCL_00114	Homo sapiens	Homo_sapiens.GRCh38	ENSP00000314132.3	Chordata	Deuterostomata
BCL_00118	Homo sapiens	Homo_sapiens.GRCh38	ENSP00000453562.1	Chordata	Deuterostomata
BCL_00380	Homo sapiens	Homo sapiens	B2L13_HUMAN	Chordata	Deuterostomata
BCL_00381	Homo sapiens	Homo sapiens	NP_001357197.1	Chordata	Deuterostomata
BCL_00382	Homo sapiens	Homo sapiens	B2L15_HUMAN	Chordata	Deuterostomata
BCL_00368	Hydra vulgaris	Hydra vulgaris	A7LM79_HYDVU	Cnidaria	Cnidaria
BCL_00369	Hydra vulgaris	Hydra vulgaris	A1E3K6_HYDVU	Cnidaria	Cnidaria
BCL_00370	Hydra vulgaris	Hydra vulgaris	A7LM80_HYDVU	Cnidaria	Cnidaria
BCL_00371	Hydra vulgaris	Hydra vulgaris	BAX_HYDVU	Cnidaria	Cnidaria
BCL_00372	Hydra vulgaris	Hydra vulgaris	A7LM81_HYDVU	Cnidaria	Cnidaria
BCL_00373	Hydra vulgaris	Hydra vulgaris	BAK1_HYDVU	Cnidaria	Cnidaria
BCL_00246	Litomosoides sigmodontis	litomosoides_sigmodontis_prjeb3075	nLs.2.1.2.g07653	Nematoda	Ecdysozoa
BCL_00349	Litomosoides sigmodontis	L_sigmonditis2_4	c=33678	Nematoda	Ecdysozoa
BCL_00121	Loa loa	Loa_loa.Loa_loa_V3	EFO25659.1	Nematoda	Ecdysozoa
BCL_00249	Loa loa	loa_loa_prjna246086	EN70_11597	Nematoda	Ecdysozoa
BCL_00378	Lottia gigantea	Lottia gigantea	V3ZZU7_LOTGI	Mollusca	Lophotrochozoa
BCL_00122	Mnemiopsis leidyi	Mnemiopsis_leidyi.MneLei_Aug2011	ML10941a-PA	Ctenophora	Ctenophora
BCL_00126	Mus musculus	Mus_musculus.GRCm38	ENSMUSP00000007803.5	Chordata	Deuterostomata
BCL_00129	Mus musculus	Mus_musculus.GRCm38	ENSMUSP00000108371.1	Chordata	Deuterostomata
BCL_00131	Mus musculus	Mus_musculus.GRCm38	ENSMUSP00000022806.3	Chordata	Deuterostomata
BCL_00133	Mus musculus	Mus_musculus.GRCm38	ENSMUSP00000148265.1	Chordata	Deuterostomata
BCL_00136	Mus musculus	Mus_musculus.GRCm38	ENSMUSP00000135915.1	Chordata	Deuterostomata
BCL_00138	Mus musculus	Mus_musculus.GRCm38	ENSMUSP00000096086.2	Chordata	Deuterostomata
BCL_00139	Mus musculus	Mus_musculus.GRCm38	ENSMUSP00000077757.5	Chordata	Deuterostomata
BCL_00140	Mus musculus	Mus_musculus.GRCm38	ENSMUSP00000096087.2	Chordata	Deuterostomata
BCL_00141	Mus musculus	Mus_musculus.GRCm38	ENSMUSP00000027499.6	Chordata	Deuterostomata
BCL_00143	Mus musculus	Mus_musculus.GRCm38	ENSMUSP00000065612.4	Chordata	Deuterostomata
BCL_00146	Mus musculus	Mus_musculus.GRCm38	ENSMUSP00000034709.5	Chordata	Deuterostomata
BCL_00151	Nematostella vectensis	Nematostella_vectensis.ASM20922v1	EDO39531	Cnidaria	Cnidaria
BCL_00152	Nematostella vectensis	Nematostella_vectensis.ASM20922v1	EDO37464	Cnidaria	Cnidaria
BCL_00153	Nematostella vectensis	Nematostella_vectensis.ASM20922v1	EDO34312	Cnidaria	Cnidaria
BCL_00155	Nematostella vectensis	Nematostella_vectensis.ASM20922v1	EDO42634	Cnidaria	Cnidaria
BCL_00156	Nematostella vectensis	Nematostella_vectensis.ASM20922v1	EDO49892	Cnidaria	Cnidaria
BCL_00161	Nematostella vectensis	Nematostella_vectensis.ASM20922v1	EDO36803	Cnidaria	Cnidaria
BCL_00367	Nematostella vectensis	Nematostella vectensis	A7T5K5_NEMVE	Cnidaria	Cnidaria
BCL_00234	Nippostrongylus brasiliensis	nippostrongylus_brasiliensis_prjeb511	NBR_0001228301	Nematoda	Ecdysozoa
BCL_00360	Oesophagostomum dentatum	O_dentatum	Oesophagostomum	Nematoda	Ecdysozoa
BCL_00284	Onchocerca flexuosa	onchocerca_flexuosa_prjeb512	OFLC_0001586601	Nematoda	Ecdysozoa
BCL_00289	Onchocerca ochengi	onchocerca_ochengi_prjeb1204	OOCN_0000639601	Nematoda	Ecdysozoa
BCL_00163	Onchocerca volvulus	Onchocerca_volvulus.ASM49940v2	OVOC8049	Nematoda	Ecdysozoa
BCL_00272	Oscheius tipulae	oscheius_tipulae_prjeb15512	OTIPU.nOt.2.0.1.g12983	Nematoda	Ecdysozoa
BCL_00299	Parascaris univalens	parascaris_univalens_prjna386823	PgR008_g167	Nematoda	Ecdysozoa
BCL_00268	Plectus sambesii	plectus_sambesii_prjna390260	PSAMB.scaffold906size38830.g9569	Nematoda	Ecdysozoa
BCL_00270	Plectus sambesii	plectus_sambesii_prjna390260	PSAMB.scaffold1669size28877.g14331	Nematoda	Ecdysozoa
BCL_00298	Plectus sambesii	plectus_sambesii_prjna390260	PSAMB.scaffold3237size19146.g20810	Nematoda	Ecdysozoa
BCL_00304	Plectus sambesii	plectus_sambesii_prjna390260	PSAMB.scaffold12479size2746.g34874	Nematoda	Ecdysozoa
BCL_00311	Plectus sambesii	plectus_sambesii_prjna390260	PSAMB.scaffold391size53556.g5437	Nematoda	Ecdysozoa
BCL_00276	Pristionchus exspectatus	pristionchus_exspectatus_prjeb6009	scaffold118-EXSNAP2012.46	Nematoda	Ecdysozoa
BCL_00291	Pristionchus pacificus	pristionchus_pacificus_prjna12644	WBGene0010942	Nematoda	Ecdysozoa
BCL_00221	Romanomermis culicivorax	romanomermis_culicivorax_prjeb1358	nRc.2.0.1.g00477	Nematoda	Ecdysozoa
BCL_00236	Romanomermis culicivorax	romanomermis_culicivorax_prjeb1358	nRc.2.0.1.g46209	Nematoda	Ecdysozoa
BCL_00243	Romanomermis culicivorax	romanomermis_culicivorax_prjeb1358	nRc.2.0.1.g07841	Nematoda	Ecdysozoa
BCL_00256	Romanomermis culicivorax	romanomermis_culicivorax_prjeb1358	nRc.2.0.1.g42278	Nematoda	Ecdysozoa
BCL_00165	Sarcoptes scabiei	Sarcoptes_scabiei.SscaA1	SSCA004373-PA	Arthropoda	Ecdysozoa
BCL_00166	Sarcoptes scabiei	Sarcoptes_scabiei.SscaA1	SSCA002936-PA	Arthropoda	Ecdysozoa
BCL_00168	Schistosoma mansoni	Schistosoma_mansoni.ASM23792v2	Smp_095190.1:pep	Platyhelminthes	Lophotrochozoa
BCL_00169	Schistosoma mansoni	Schistosoma_mansoni.ASM23792v2	Smp_072180.1:pep	Platyhelminthes	Lophotrochozoa
BCL_00297	Soboliphyme baturini	soboliphyme_baturini_prjeb516	SBAD_0001034701	Nematoda	Ecdysozoa
BCL_00223	Steinernema carpocapsae	steinernema_carpocapsae_prjna202318	L596_g20916	Nematoda	Ecdysozoa
BCL_00229	Steinernema carpocapsae	steinernema_carpocapsae_prjna202318	L596_g23187	Nematoda	Ecdysozoa
BCL_00222	Steinernema scapterisci	steinernema_scapterisci_prjna204942	L892_g11635	Nematoda	Ecdysozoa
BCL_00170	Strongylocentrotus purpuratus	Strongylocentrotus_purpuratus.Spur_3.1	SPU_024469-tr	Echinodermata	Deuterostomata
BCL_00171	Strongylocentrotus purpuratus	Strongylocentrotus_purpuratus.Spur_3.1	SPU_010786-tr	Echinodermata	Deuterostomata
BCL_00172	Strongylocentrotus purpuratus	Strongylocentrotus_purpuratus.Spur_3.1	SPU_014028-tr	Echinodermata	Deuterostomata
BCL_00173	Strongylocentrotus purpuratus	Strongylocentrotus_purpuratus.Spur_3.1	SPU_006124-tr	Echinodermata	Deuterostomata
BCL_00174	Strongylocentrotus purpuratus	Strongylocentrotus_purpuratus.Spur_3.1	SPU_010641-tr	Echinodermata	Deuterostomata
BCL_00175	Strongylocentrotus purpuratus	Strongylocentrotus_purpuratus.Spur_3.1	SPU_021416-tr	Echinodermata	Deuterostomata
BCL_00177	Strongylocentrotus purpuratus	Strongylocentrotus_purpuratus.Spur_3.1	SPU_028607-tr	Echinodermata	Deuterostomata
BCL_00178	Strongylocentrotus purpuratus	Strongylocentrotus_purpuratus.Spur_3.1	SPU_001916-tr	Echinodermata	Deuterostomata
BCL_00383	Strongyloides papillosus_PRJEB525	strongyloides_papillosus_PRJEB525	SPAL_0001699500.1	Nematoda	Ecdysozoa
BCL_00384	Strongyloides ratti	Strongyloides_ratti_PRJEB125	SRAE_2000144000	Nematoda	Ecdysozoa
BCL_00385	Strongyloides stercoralis	Strongyloides_stercoralis_PRJEB528	SSTP_0000155500.2	Nematoda	Ecdysozoa
BCL_00386	Strongyloides venezuelensis	Strongyloides_venezuelensis_PRJEB530	SVE_0785600.1	Nematoda	Ecdysozoa
BCL_00365	Suberites domuncula	Suberites domuncula	Q9N754_SUBDO	Porifera	Porifera
BCL_00274	Syphacia muris	syphacia_muris_prjeb524	SMUV_0000606901	Nematoda	Ecdysozoa
BCL_00266	Teladorsagia circumcincta	teladorsagia_circumcincta_prjna72569	TELCIR_07472	Nematoda	Ecdysozoa
BCL_00280	Teladorsagia circumcincta	teladorsagia_circumcincta_prjna72569	TELCIR_07409	Nematoda	Ecdysozoa
BCL_00286	Thelazia callipaeda	thelazia_callipaeda_prjeb1205	TCLT_0000694101	Nematoda	Ecdysozoa
BCL_00308	Toxocara canis	toxocara_canis_prjna248777	Tcan_09290	Nematoda	Ecdysozoa
BCL_00307	Trichinella britovi	trichinella_britovi_prjna257433	T03_15422	Nematoda	Ecdysozoa
BCL_00278	Trichinella murrelli	trichinella_murrelli_prjna257433	T05_5053	Nematoda	Ecdysozoa
BCL_00275	Trichinella nativa	trichinella_nativa_prjna257433	T02_5514	Nematoda	Ecdysozoa
BCL_00295	Trichinella nelsoni	trichinella_nelsoni_prjna257433	T07_11990	Nematoda	Ecdysozoa
BCL_00282	Trichinella papuae	trichinella_papuae_prjna257433	T10_12694	Nematoda	Ecdysozoa
BCL_00287	Trichinella patagoniensis	trichinella_patagoniensis_prjna257433	T12_9003	Nematoda	Ecdysozoa
BCL_00324	Trichinella pseudospiralis1	T_pseudospiralis1	A0A0V1G333_TRIPS	Nematoda	Ecdysozoa
BCL_00290	Trichinella spiralis	trichinella_spiralis_prjna257433	T01_5514	Nematoda	Ecdysozoa
BCL_00277	Trichinella t6	trichinella_t6_prjna257433	T06_4072	Nematoda	Ecdysozoa
BCL_00300	Trichinella t8	trichinella_t8_prjna257433	T08_9629	Nematoda	Ecdysozoa
BCL_00296	Trichinella t9	trichinella_t9_prjna257433	T09_15613	Nematoda	Ecdysozoa
BCL_00312	Trichinella zimbabwensis	trichinella_zimbabwensis_prjna257433	T11_787_Bcl2l1	Nematoda	Ecdysozoa
BCL_00182	Trichoplax adhaerens	Trichoplax_adhaerens.ASM15027v1	TriadP7511	Placozoa	Placozoa
BCL_00183	Trichoplax adhaerens	Trichoplax_adhaerens.ASM15027v1	TriadP63759	Placozoa	Placozoa
BCL_00363	Trichostrongylus colubriformis	T_colubriformis	Trichostrongylus	Nematoda	Ecdysozoa
BCL_00269	Trichuris muris	trichuris_muris_prjeb126	WBGene00285384	Nematoda	Ecdysozoa
BCL_00281	Trichuris muris	trichuris_muris_prjeb126	WBGene00295603	Nematoda	Ecdysozoa
BCL_00199	Trichuris suis	trichuris_suis_prjna179528	D918_01910	Nematoda	Ecdysozoa
BCL_00219	Trichuris suis	trichuris_suis_prjna179528	D918_00166	Nematoda	Ecdysozoa
BCL_00288	Trichuris trichiura	trichuris_trichiura_prjeb535	TTRE_0000317601	Nematoda	Ecdysozoa
BCL_00374	Urechis unicinctus	Urechis unicinctus	A0A144KBE2_UREUN	Annelida	Lophotrochozoa
BCL_00271	Wuchereria bancrofti	wuchereria_bancrofti_prjna275548	snap_masked-PairedContig_1052-processed-gene-3.10	Nematoda	Ecdysozoa
BCL_00330	Wuchereria bancrofti	W_bancrofti1	Wucheria	Nematoda	Ecdysozoa
BCL_00184	Xenopus tropicalis	Xenopus_tropicalis.JGI_4.2	ENSXETP00000052056.2	Chordata	Deuterostomata
BCL_00185	Xenopus tropicalis	Xenopus_tropicalis.JGI_4.2	ENSXETP00000053903.1	Chordata	Deuterostomata
BCL_00186	Xenopus tropicalis	Xenopus_tropicalis.JGI_4.2	ENSXETP00000031936.3	Chordata	Deuterostomata
BCL_00187	Xenopus tropicalis	Xenopus_tropicalis.JGI_4.2	ENSXETP00000050759.3	Chordata	Deuterostomata
BCL_00188	Xenopus tropicalis	Xenopus_tropicalis.JGI_4.2	ENSXETP00000063039.1	Chordata	Deuterostomata
BCL_00190	Xenopus tropicalis	Xenopus_tropicalis.JGI_4.2	ENSXETP00000056124.2	Chordata	Deuterostomata
BCL_00328	Xiphinema index	Xiphinema_index		Nematoda	Ecdysozoa
PDB# 5whi_chain A	Homo sapiens (BCL-2A1)			Chordata	Deuterostomata
PDB# 5wdd_chain A	Gallus gallus (BOK)			Chordata	Deuterostomata
PDB# 2yv6_chain A	Homo sapiens (BAK)			Chordata	Deuterostomata
PDB# 1wsx_chain A	Mus musculus (MCL-1)			Chordata	Deuterostomata
PDB# 1pq0_chain A	Mus musculus (BCL-XL)			Chordata	Deuterostomata
PDB# 1g5m_chain A	Homo sapiens (BCL-2)			Chordata	Deuterostomata
PDB# 1f16_chain A	Homo sapiens (BAX)			Chordata	Deuterostomata
PDB# 1ohu_chainA	Caenorhabditis elegans (CED-9)			Nematoda	Ecdysozoa
PDB# 6v4m_chain A	Trichuris suis (BCL-2)			Nematoda	Ecdysozoa
