# Supplementary material for: Diversity in the intrinsic apoptosis pathway of nematodes
Source: Commun Biol. 2020 Aug 28;3:478. doi: 10.1038/s42003-020-01208-5 (PMC7456325; doi:10.1038/s42003-020-01208-5)
Supplement: Supplementary file 5 — Supplementary Data 3 [file 42003_2020_1208_MOESM5_ESM.xlsx]

## Sheet: Supplementary Table 6
Supplementary Table 6: List of aligned proteins used to construct the APAF-1 phylogenetic tree
Gene label	Protein database (See Supplementary Table 1)	Protein ID
APF_20001	acanthocheilonema_viteae.PRJEB4306.WBPS12	nAv.1.0.1.t03675-RA
APF_20005	ancylostoma_ceylanicum.PRJNA72583.WBPS12	maker-ANCCEYDFT_Contig1667-pred_gff_snap-gene-0.4-mRNA-1
APF_20008	angiostrongylus_costaricensis.PRJEB494.WBPS12	ACOC_0000131601-mRNA-1
APF_20010	ascaris_lumbricoides.PRJEB4950.WBPS12	ALUE_0000726401-mRNA-1
APF_20011	ascaris_suum.PRJNA62057.WBPS12	AgR005_g368_t03
APF_20013	brugia_malayi.PRJNA10729.WBPS12	Bm2618
APF_20015	brugia_timori.PRJEB4663.WBPS12	BTMF_0001328501-mRNA-1
APF_20016	caenorhabditis_angaria.PRJNA51225.WBPS12	Cang_2012_03_13_00081.g3732.t3
APF_20017	caenorhabditis_brenneri.PRJNA20035.WBPS12	CBN29155
APF_20018	caenorhabditis_briggsae.PRJNA10731.WBPS12	CBG17963b
APF_20019	caenorhabditis_elegans.PRJNA13758.WBPS12	C35D10.9a
APF_20020	caenorhabditis_japonica.PRJNA12591.WBPS12	CJA24916
APF_20021	caenorhabditis_latens.PRJNA248912.WBPS12	FL83_21473
APF_20022	caenorhabditis_nigoni.PRJNA384657.WBPS12	Cni-ced-4
APF_20024	caenorhabditis_remanei.PRJNA248911.WBPS12	FL82_10034
APF_20026	caenorhabditis_sinica.PRJNA194557.WBPS12	Csp5_scaffold_00455.g11603.t1
APF_20027	caenorhabditis_tropicalis.PRJNA53597.WBPS12	Csp11.Scaffold593.g5186.t1
APF_20029	dictyocaulus_viviparus.PRJEB5116.WBPS12	nDv.1.0.1.t04992
APF_20031	diploscapter_pachys.PRJNA280107.WBPS12	WR25_20290.1
APF_20032	dirofilaria_immitis.PRJEB1797.WBPS12	nDi.2.2.2.t09169
APF_20033	ditylenchus_destructor.PRJNA312427.WBPS12	Dd_05713
APF_20035	elaeophora_elaphi.PRJEB502.WBPS12	EEL_0001025201-mRNA-1
APF_20036	enterobius_vermicularis.PRJEB503.WBPS12	EVEC_0000222001-mRNA-1
APF_20038	globodera_rostochiensis.PRJEB13504.WBPS12	GROS_g12548.t1
APF_20040	haemonchus_contortus.PRJEB506.WBPS12	HCON_00074560
APF_20044	heligmosomoides_polygyrus.PRJEB15396.WBPS12	HPOL_0001549201-mRNA-1
APF_20045	heterorhabditis_bacteriophora.PRJNA13977.WBPS12	Hba_19802
APF_20046	litomosoides_sigmodontis.PRJEB3075.WBPS12	nLs.2.1.2.t03969-RA
APF_20047	loa_loa.PRJNA246086.WBPS12	EN70_11943
APF_20049	meloidogyne_arenaria.PRJEB8714.WBPS12	M.Arenaria_Scaff161g004386
APF_20051	meloidogyne_floridensis.PRJEB6016.WBPS12	augustus_masked-nMf.1.1.scaf00378-processed-gene-0.1-mRNA-1
APF_20052	meloidogyne_graminicola.PRJNA411966.WBPS12	NXFT01004011.1.10461_g
APF_20055	meloidogyne_javanica.PRJEB8714.WBPS12	M.Javanica_Scaff4487g034856
APF_20058	oesophagostomum_dentatum.PRJNA72579.WBPS12	OESDEN_14926
APF_20060	onchocerca_flexuosa.PRJNA230512.WBPS12	X798_04507
APF_20061	onchocerca_ochengi.PRJEB1204.WBPS12	OOCN_0000695801-mRNA-1
APF_20063	onchocerca_volvulus.PRJEB513.WBPS12	OVOC7562
APF_20064	oscheius_tipulae.PRJEB15512.WBPS12	OTIPU.nOt.2.0.1.t12697
APF_20065	panagrellus_redivivus.PRJNA186477.WBPS12	Pan_g7422.t1
APF_20067	parascaris_univalens.PRJNA386823.WBPS12	PgR007_g174_t02
APF_20068	parastrongyloides_trichosuri.PRJEB515.WBPS12	PTRK_0001410100.1
APF_20070	pristionchus_exspectatus.PRJEB6009.WBPS12	scaffold16-EXSNAP2012.32
APF_20072	rhabditophanes_kr3021.PRJEB1297.WBPS12	RSKR_0000940950.1
APF_20075	steinernema_carpocapsae.PRJNA202318.WBPS12	L596_g26645.t1
APF_20076	steinernema_feltiae.PRJNA204661.WBPS12	L889_g24289.t1
APF_20077	steinernema_glaseri.PRJNA204943.WBPS12	L893_g33705.t1
APF_20079	steinernema_scapterisci.PRJNA204942.WBPS12	L892_g25405.t1
APF_20080	strongyloides_papillosus.PRJEB525.WBPS12	SPAL_0000267200.1
APF_20081	strongyloides_ratti.PRJEB125.WBPS12	SRAE_1000266300
APF_20082	strongyloides_stercoralis.PRJEB528.WBPS12	SSTP_0000599200.1
APF_20083	strongyloides_venezuelensis.PRJEB530.WBPS12	SVE_1899400.1
APF_20085	syphacia_muris.PRJEB524.WBPS12	SMUV_0000494901-mRNA-1
APF_20087	thelazia_callipaeda.PRJEB1205.WBPS12	TCLT_0000234601-mRNA-1
APF_20089	toxocara_canis.PRJNA248777.WBPS12	Tcan_08044.1
APF_20090	trichinella_britovi.PRJNA257433.WBPS12	T03_10714.6
APF_20091	trichinella_murrelli.PRJNA257433.WBPS12	T05_1252.1
APF_20092	trichinella_nativa.PRJNA179527.WBPS12	D917_01214
APF_20094	trichinella_nelsoni.PRJNA257433.WBPS12	T07_13442.3
APF_20095	trichinella_papuae.PRJNA257433.WBPS12	T10_5087.1
APF_20096	trichinella_patagoniensis.PRJNA257433.WBPS12	T12_8366.1
APF_20097	trichinella_spiralis.PRJNA12603.WBPS12	EFV57474
APF_20099	trichinella_t6.PRJNA257433.WBPS12	T06_5140.1
APF_20101	trichinella_t9.PRJNA257433.WBPS12	T09_540.5
APF_20102	trichinella_zimbabwensis.PRJNA257433.WBPS12	T11_5223.4
APF_20103	trichuris_muris.PRJEB126.WBPS12	TMUE_2000007907
APF_20105	trichuris_suis.PRJNA208415.WBPS12	M51309155
APF_20108	wuchereria_bancrofti.PRJEB536.WBPS12	WBA_0000526201-mRNA-1
APF_20111	Aedes_aegypti.AaegL3	AAEL000874-PA
APF_20112	Amphimedon_queenslandica.Aqu1	Aqu2.1.23762_001
APF_20113	Apis_mellifera.Amel_4.5	GB52453-PA
APF_20114	Bombyx_mori.ASM15162v1	BGIBMGA011028-TA
APF_20123	Danio_rerio.GRCz11	ENSDARP00000008347.6
APF_20124	Daphnia_pulex.V1.0	EFX74325
APF_20125	Drosophila_melanogaster.BDGP6	FBpp0086122
APF_20126	Eptatretus_burgeri.Eburgeri_3.2	ENSEBUP00000005872.1
APF_20127	Gallus_gallus.Gallus_gallus-5.0	ENSGALP00000037437.2
APF_20129	Homo_sapiens.GRCh38	ENSP00000353059.2
APF_20132	Mus_musculus.GRCm38	ENSMUSP00000124134.1
APF_20133	Nematostella_vectensis.ASM20922v1	EDO47633
APF_20135	Pristionchus_pacificus.P_pacificus-5.0	PPA02552
APF_20136	Sarcoptes_scabiei.SscaA1	SSCA007724-PA
APF_20137	Schistosoma_mansoni.ASM23792v2	Smp_140260.1:pep
APF_20138	Strongylocentrotus_purpuratus.Spur_3.1	SPU_025776-tr
APF_20141	Trichoplax_adhaerens.ASM15027v1	TriadP61488
APF_20142	Trichoplax_adhaerens.ASM15027v1	TriadP32738
APF_20143	Xenopus_tropicalis.JGI_4.2	ENSXETP00000014654.2
		GSADVT00006516001
