# Supplementary material for: Diversity in the intrinsic apoptosis pathway of nematodes
Source: Commun Biol. 2020 Aug 28;3:478. doi: 10.1038/s42003-020-01208-5 (PMC7456325; doi:10.1038/s42003-020-01208-5)
Supplement: Supplementary file 6 — Supplementary Data 4 [file 42003_2020_1208_MOESM6_ESM.xlsx]

## Sheet: Sheet1
			% Viability (50 µM Etoposide treatment)
			Expt 1	Expt 2	Expt 3	Expt 4	Expt 5	Expt 6
	Bax-/-Bak-/- MEF +	Vector	90	93.7	85.8
		BAX	43	45.6	63.5
		BAK	18.1	15.8	39.2
		T. suis A	91	94.2	91.3
		T. suis B	87.1	95	87.1
		T. suis A + B	88.5	93.1	89.1	85.1	92.8	88.2
